# Supplementary material for: Withdrawal of Colistin Reduces Incidence of mcr-1-Harboring IncX4-Type Plasmids but Has Limited Effects on Unrelated Antibiotic Resistance
Source: Pathogens. 2021 Aug 12;10(8):1019. doi: 10.3390/pathogens10081019 (PMC8398929; doi:10.3390/pathogens10081019)
Supplement: Supplementary file 1 [file pathogens-10-01019-s001.zip]

Archive with 6 entries (6 files):
- pathogens-1273897 - Figure S1 (xml).docx
- pathogens-1273897 - Table S1 (xml).xlsx
- pathogens-1273897 - Table S2 (xml).xls
- pathogens-1273897 - Table S3 (xml).xls
- pathogens-1273897 - Table S4 (xml).xlsx
- pathogens-1273897 - Table S5 (xml).xlsx
