# Supplementary material for: Withdrawal of Colistin Reduces Incidence of mcr-1-Harboring IncX4-Type Plasmids but Has Limited Effects on Unrelated Antibiotic Resistance
Source: Pathogens. 2021 Aug 12;10(8):1019. doi: 10.3390/pathogens10081019 (PMC8398929; doi:10.3390/pathogens10081019)
Supplement: Supplementary file 1 [file pathogens-10-01019-s001.zip › pathogens-1273897 - Table S1 (xml).xlsx]

## Sheet: Table S1
Table S1. Bacterial isolates from 62 pig feces samples.
Sample Number	Sampling Date	Isolates From MacConkey Agar Plate	Isolates From Blood Agar Plate
1	February 2017	SCPAb1	SCPKp1
2	February 2017	SCPEc2	-
3	February 2017	SCPMm1	-
4	February 2017	SCPMm2	-
5	February 2017	SCPEc5	SCPKp3
6	February 2017	SCPMm3	SCPKp6
7	February 2017	SCPEc7	SCPEf1
8	February 2017	SCPPm1	-
9	February 2017	SCPEc9	-
10	February 2017	SCPAb2	SCPKp8
11	February 2017	SCPMm4	-
12	February 2017	SCPMm5	-
13	February 2017	SCPPm2	-
14	February 2017	SCPEc14	SCPKp10
15	February 2017	SCPEc15	SCPKp11
16	February 2017	SCPEc16	SCPKp12
17	February 2017	SCPEc17	SCPKp13
18	February 2017	SCPAb3	-
19	February 2017	SCPEc19	-
20	February 2017	SCPEc20	-
21	February 2017	SCPPm3	-
22	February 2017	SCPEc22	SCPEf2
23	February 2017	SCPEc23	SCPEf3
24	February 2017	SCPEc24	-
25	February 2017	SCPAb4	-
26	February 2017	SCPMm6	-
27	February 2017	SCPPm4	-
28	February 2017	SCPEc28	SCPEf4
29	February 2017	SCPMm7	-
30	February 2017	SCPMm8	-
31	February 2017	SCPPm5	-
32	February 2017	SCPPm6	-
33	May 2018	SCPPm7	-
34	May 2018	SCPEc61	-
35	May 2018	SCPPm8	-
36	May 2018	SCPPm9	SCPKp62
37	May 2018	SCPPm10	-
38	May 2018	SCPEc63	SCPKp66
39	May 2018	SCPEc64	SCPKp67
40	May 2018	SCPEc65	-
41	May 2018	SCPMm9	-
42	May 2018	SCPPm11	-
43	May 2018	SCPPm12	SCPKp68
44	May 2018	SCPPm13	SCPKp69
45	May 2018	SCPMm10	SCPKp70
46	May 2018	SCPEc73	SCPKp71
47	May 2018	SCPAb5	SCPKp72
48	May 2018	SCPMm11	-
49	May 2018	SCPMm12	-
50	May 2018	SCPPm14	-
51	May 2018	SCPPm15	SCPEf5
52	May 2018	SCPPm16	SCPEf6
53	May 2018	SCPPm17	-
54	May 2018	SCPEc75	-
55	May 2018	SCPEc76	SCPKp74
56	May 2018	SCPEc77	-
57	May 2018	SCPMm13	-
58	May 2018	SCPMm14	-
59	May 2018	SCPMm15	-
60	May 2018	SCPEc79	-
61	May 2018	SCPMm16	-
62	May 2018	SCPPm18	-
SCPKp - Klebsiella pneumoniae; SCPEc - Escherichia coli; SCPMm - Morganella morganii; SCPPm - Proteus mirabili; SCPAb - Acinetobacter baumannii; SCPEf - Enterococcus faecalis; “-” means that no strain has been isolated.
