# Supplementary material for: Withdrawal of Colistin Reduces Incidence of mcr-1-Harboring IncX4-Type Plasmids but Has Limited Effects on Unrelated Antibiotic Resistance
Source: Pathogens. 2021 Aug 12;10(8):1019. doi: 10.3390/pathogens10081019 (PMC8398929; doi:10.3390/pathogens10081019)
Supplement: Supplementary file 1 [file pathogens-10-01019-s001.zip › pathogens-1273897 - Table S2 (xml).xls]

## Sheet: EC
Table S2. Detailed information on detected MLST alleles of 23 Escherichia coli isolates from pig feces.
Isolates	Species	MLST	Allele
			icd	purA	fumC	recA	mdh	adk	gyrB
SCPEc2	Escherichia coli	746	8	8	7	2	12	10	4
SCPEc5	Escherichia coli	744	8	8	11	2	8	10	135
SCPEc7	Escherichia coli	617	8	13	11	73	8	10	4
SCPEc9	Escherichia coli	617	8	13	11	73	8	10	4
SCPEc14	Escherichia coli	206	1	18	7	2	8	6	5
SCPEc15	Escherichia coli	10	8	8	11	2	8	10	4
SCPEc16	Escherichia coli	359	90	8	41	6	11	43	15
SCPEc17	Escherichia coli	359	90	8	41	6	11	43	15
SCPEc19	Escherichia coli	359	90	8	41	6	11	43	15
SCPEc20	Escherichia coli	410	1	18	4	7	20	6	12
SCPEc22	Escherichia coli	617	8	13	11	73	8	10	4
SCPEc23	Escherichia coli	617	8	13	11	73	8	10	4
SCPEc24	Escherichia coli	746	8	8	7	2	12	10	4
SCPEc28	Escherichia coli	617	8	13	11	73	8	10	4
SCPEc61	Escherichia coli	224	16	8	29	44	11	6	32
SCPEc63	Escherichia coli	345	1	62	4	7	20	6	14
SCPEc64	Escherichia coli	10	8	8	11	2	8	10	4
SCPEc65	Escherichia coli	117	43	32	45	2	5	20	41
SCPEc73	Escherichia coli	156	16	8	29	44	11	6	32
SCPEc75	Escherichia coli	New	18/804	-	41	283	636	-	-
SCPEc76	Escherichia coli	4704	10	8	11	2	8	10	4
SCPEc77	Escherichia coli	155	16	8	4	14	24	6	14
SCPEc79	Escherichia coli	New	10	-	11	2	-	10	4
