# Supplementary material for: Withdrawal of Colistin Reduces Incidence of mcr-1-Harboring IncX4-Type Plasmids but Has Limited Effects on Unrelated Antibiotic Resistance
Source: Pathogens. 2021 Aug 12;10(8):1019. doi: 10.3390/pathogens10081019 (PMC8398929; doi:10.3390/pathogens10081019)
Supplement: Supplementary file 1 [file pathogens-10-01019-s001.zip › pathogens-1273897 - Table S3 (xml).xls]

## Sheet: KP
Table S3. Detailed information on detected MLST alleles of 17 Klebsiella pneumoniae isolates from pig feces.
Isolates	Species	MLST	Allele
			pgi	gapA	phoE	tonB	infB	rpoB	mdh
SCPKp1	Klebsiella pneumoniae	107	17	2	27	39	1	1	2
SCPKp3	Klebsiella pneumoniae	New	1	3	7	4	4	4	1
SCPKp6	Klebsiella pneumoniae	New	1	3	7	-	4	4	1
SCPKp8	Klebsiella pneumoniae	15	1	1	1	1	1	1	1
SCPKp10	Klebsiella pneumoniae	New	1	2	13	56	9	1	2
SCPKp11	Klebsiella pneumoniae	462	6	2	1	12	1	4	1
SCPKp12	Klebsiella pneumoniae	462	6	2	1	12	1	4	1
SCPKp13	Klebsiella pneumoniae	New	1	3	7	4	4	4	1
SCPKp62	Klebsiella pneumoniae	New	1	-	1	-	-	-	-
SCPKp66	Klebsiella pneumoniae	534	2	2	61	12	1	4	1
SCPKp67	Klebsiella pneumoniae	15	1	1	1	1	1	1	1
SCPKp68	Klebsiella pneumoniae	11	1	3	1	4	3	1	1
SCPKp69	Klebsiella pneumoniae	15	1	1	1	1	1	1	1
SCPKp70	Klebsiella pneumoniae	534	2	2	61	132	1	4	1
SCPKp71	Klebsiella pneumoniae	15	1	1	1	1	1	1	1
SCPKp72	Klebsiella pneumoniae	15	1	1	1	1	1	1	1
SCPKp74	Klebsiella pneumoniae	15	1	1	1	1	1	1	1
