# Supplementary material for: Withdrawal of Colistin Reduces Incidence of mcr-1-Harboring IncX4-Type Plasmids but Has Limited Effects on Unrelated Antibiotic Resistance
Source: Pathogens. 2021 Aug 12;10(8):1019. doi: 10.3390/pathogens10081019 (PMC8398929; doi:10.3390/pathogens10081019)
Supplement: Supplementary file 1 [file pathogens-10-01019-s001.zip › pathogens-1273897 - Table S4 (xml).xlsx]

## Sheet: Table S2
Table S4. Detected antibiotic resistance genes in genome sequences of 17 Klebsiella pneumoniae and 23 Escherichia coli isolates from pig feces
Isolates	Species	Sampling Time	Colistin	Quinolone							Sulphonamide			Beta-Lactam															Tetracycline					Phenicol						Aminoglycoside
			mcr-1.1	aac(6')-Ib-cr	oqxA	oqxB	qnrB	qnrD1	qnrS1	qnrS2	sul1	sul2	sul3	blaCTX-M-14	blaCTX-M-3	blaCTX-M-55	blaCTX-M-65	blaDHA-1	blaDHA-4	blaMOR-2	blaNDM-1	blaOXA-1	blaSHV	blaTEM-116	blaTEM-181	blaTEM-1A	blaTEM-1B	blaTEM-1C	tet(A)	tet(B)	tet(M)	tet(D)	tet(L)	cmlA1	catA2	floR	catB3	catA1	cml	aac(3)-II	aac(3)-IV	aac(6')-Ib-cr	aadA1	aadA16	aadA2	aadA2b	aadA5	aadA8b	ant(2'')-Ia
SCPKp1	Klebsiella pneumoniae	Before Colistin Withdrawal	+	-	+	+	+	-	-	-	-	-	+	-	-	-	-	-	-	-	-	-	+	-	-	-	-	-	+	-	-	-	-	+	-	-	-	-	-	-	+	-	+	-	-	-	-	-	-
SCPEc2	Escherichia coli	Before Colistin Withdrawal	+	-	+	+	-	-	-	-	-	-	+	+	-	-	-	-	-	-	-	-	-	-	-	-	-	-	+	-	+	-	-	+	-	+	-	-	-	-	+	-	+	-	-	+	+	-	-
SCPKp3	Klebsiella pneumoniae	Before Colistin Withdrawal	+	+	+	+	+	-	-	-	-	+	-	-	-	-	-	+	-	-	-	-	+	+	-	-	-	-	+	-	-	-	-	-	+	+	-	-	-	+	-	+	-	+	-	-	-	-	+
SCPEc5	Escherichia coli	Before Colistin Withdrawal	-	-	-	-	-	-	-	-	-	-	-	-	-	-	-	-	-	-	-	-	-	-	-	-	-	-	-	-	-	-	-	-	-	-	-	-	-	-	-	-	-	-	-	-	-	-	-
SCPKp6	Klebsiella pneumoniae	Before Colistin Withdrawal	+	-	+	+	+	-	-	-	-	-	-	-	-	-	-	+	-	-	-	-	+	-	-	-	-	-	-	-	-	-	-	-	-	-	-	-	-	-	-	-	-	-	-	-	-	-	+
SCPEc7	Escherichia coli	Before Colistin Withdrawal	+	-	-	-	-	-	-	-	-	-	+	-	-	-	-	-	-	-	-	-	-	-	-	-	-	-	-	-	-	-	-	+	-	-	-	-	-	-	-	-	+	-	+	-	-	-	-
SCPKp8	Klebsiella pneumoniae	Before Colistin Withdrawal	+	+	+	+	+	-	-	-	-	-	-	-	+	-	-	+	-	-	-	-	-	-	-	-	+	-	+	+	-	-	-	-	-	+	-	-	-	-	-	+	-	+	-	-	-	-	-
SCPEc9	Escherichia coli	Before Colistin Withdrawal	-	-	-	-	-	-	-	-	-	-	-	-	-	-	-	-	-	-	-	-	-	-	-	-	-	-	+	-	-	-	-	-	-	+	-	-	-	-	-	-	-	-	-	-	-	-	-
SCPKp10	Klebsiella pneumoniae	Before Colistin Withdrawal	+	+	+	+	+	-	-	-	+	-	-	-	-	-	-	-	-	-	-	-	+	-	-	-	+	-	+	-	-	-	-	-	-	-	-	-	-	-	-	+	-	+	-	-	-	-	-
SCPKp11	Klebsiella pneumoniae	Before Colistin Withdrawal	+	-	+	+	+	-	-	-	+	-	-	-	-	-	-	-	-	-	-	-	-	-	-	+	-	-	+	-	-	+	-	-	-	+	-	-	-	-	-	-	-	-	-	-	-	-	-
SCPKp12	Klebsiella pneumoniae	Before Colistin Withdrawal	+	+	+	+	+	-	-	-	+	+	-	-	-	-	-	-	-	-	-	-	+	-	-	+	-	-	+	-	-	+	-	-	-	+	-	-	-	+	-	+	-	+	-	-	-	-	-
SCPKp13	Klebsiella pneumoniae	Before Colistin Withdrawal	+	+	+	+	+	-	-	-	-	+	-	-	-	-	-	+	-	-	-	-	+	+	-	-	-	-	+	-	-	-	-	-	+	+	-	-	-	+	-	+	-	+	-	-	-	-	+
SCPEc14	Escherichia coli	Before Colistin Withdrawal	+	-	+	+	-	-	-	-	+	+	+	-	-	-	-	+	-	-	-	-	+	-	-	-	+	-	+	-	-	-	-	+	-	+	-	-	-	-	+	-	-	-	+	-	-	-	-
SCPEc15	Escherichia coli	Before Colistin Withdrawal	+	-	-	-	-	-	-	-	-	+	+	-	-	-	-	-	-	-	-	-	-	-	-	-	+	-	+	-	+	-	-	+	-	+	-	-	-	+	-	-	+	-	-	-	-	-	-
SCPEc16	Escherichia coli	Before Colistin Withdrawal	+	-	-	-	-	-	-	-	-	-	+	-	-	-	-	-	-	-	-	-	-	-	-	-	+	-	+	-	+	-	-	+	-	-	-	-	-	-	-	-	+	-	-	-	-	-	-
SCPEc17	Escherichia coli	Before Colistin Withdrawal	+	-	-	-	-	-	-	-	-	-	+	-	-	-	-	-	-	-	-	-	-	-	-	-	+	-	+	-	+	-	-	+	-	+	-	-	-	-	-	-	+	-	-	-	-	-	-
SCPEc19	Escherichia coli	Before Colistin Withdrawal	+	-	-	-	-	-	-	-	-	+	+	-	-	-	-	-	-	-	-	-	-	-	-	-	+	-	+	-	+	-	-	+	-	+	-	-	-	+	-	-	+	-	-	-	-	-	-
SCPEc20	Escherichia coli	Before Colistin Withdrawal	+	-	+	+	-	-	-	-	+	+	-	-	-	-	-	-	-	-	-	-	-	-	+	-	-	-	+	-	-	-	-	-	-	+	-	-	-	-	-	-	-	-	-	-	-	-	-
SCPEc22	Escherichia coli	Before Colistin Withdrawal	+	-	+	+	-	-	-	-	+	+	-	-	-	-	+	-	-	-	-	-	-	-	-	-	-	-	+	+	+	-	-	-	-	+	-	-	-	-	-	-	-	-	-	-	-	-	-
SCPEc23	Escherichia coli	Before Colistin Withdrawal	-	-	+	+	-	-	-	-	+	-	-	-	-	-	-	-	-	-	-	-	-	-	-	-	-	-	+	+	+	-	-	-	-	+	-	-	-	-	-	-	-	-	-	-	-	-	-
SCPEc24	Escherichia coli	Before Colistin Withdrawal	+	-	-	-	-	-	-	-	-	+	-	-	-	-	-	-	-	-	-	-	-	-	-	-	-	+	+	-	-	-	-	-	-	+	-	-	-	-	-	-	-	-	-	-	-	-	-
SCPEc28	Escherichia coli	Before Colistin Withdrawal	+	-	+	+	-	-	-	-	+	+	-	-	-	-	+	-	-	-	-	-	-	-	-	-	-	-	+	+	+	-	+	-	-	+	-	-	-	-	-	-	-	-	-	-	-	-	-
SCPEc61	Escherichia coli	After Colistin Withdrawal	-	-	+	+	-	-	-	-	-	+	-	-	-	+	-	-	+	-	-	-	-	-	-	-	-	-	+	-	-	-	-	-	+	+	-	-	-	-	-	-	-	-	-	-	-	-	-
SCPKp62	Klebsiella pneumoniae	After Colistin Withdrawal	-	-	+	+	-	-	-	-	-	-	-	-	-	-	-	-	-	-	-	-	-	-	-	-	-	-	-	-	-	-	-	-	-	-	-	-	-	-	-	-	-	-	-	-	-	-	-
SCPEc63	Escherichia coli	After Colistin Withdrawal	-	+	+	+	+	-	-	-	+	+	-	+	-	-	-	-	-	-	-	-	-	-	-	-	-	-	+	-	-	-	-	-	-	+	-	-	-	-	-	+	-	+	-	-	-	-	-
SCPEc64	Escherichia coli	After Colistin Withdrawal	-	-	+	+	-	+	-	-	-	+	-	+	-	-	-	-	-	+	-	-	-	-	-	-	-	-	+	-	-	-	-	-	+	+	-	-	-	-	+	-	-	-	-	-	-	-	-
SCPEc65	Escherichia coli	After Colistin Withdrawal	-	-	-	-	-	-	-	-	-	+	-	+	-	-	-	-	-	-	-	-	-	-	-	-	-	-	-	-	-	+	-	-	+	+	-	-	-	-	-	-	-	-	-	-	-	-	-
SCPKp66	Klebsiella pneumoniae	After Colistin Withdrawal	-	+	+	+	+	-	-	-	+	+	+	-	-	-	-	+	-	-	-	+	+	-	-	-	+	-	+	-	+	-	-	+	-	+	+	-	-	+	+	+	-	-	-	+	-	-	-
SCPKp67	Klebsiella pneumoniae	After Colistin Withdrawal	-	-	+	+	+	-	-	-	+	+	+	-	-	+	-	+	-	-	-	-	+	-	-	-	-	-	+	-	-	-	-	+	-	-	-	-	-	-	+	-	+	-	-	+	-	-	-
SCPKp68	Klebsiella pneumoniae	After Colistin Withdrawal	-	+	+	+	+	+	-	+	+	-	+	+	-	+	-	+	-	-	-	-	+	-	-	-	+	-	-	-	-	+	-	+	-	+	-	-	-	-	+	+	+	+	-	+	-	-	-
SCPKp69	Klebsiella pneumoniae	After Colistin Withdrawal	-	-	+	+	+	-	-	-	+	-	+	-	-	+	-	+	-	-	-	-	+	-	-	-	+	-	+	-	-	-	-	-	-	+	-	+	+	-	+	-	+	-	-	-	-	-	-
SCPKp70	Klebsiella pneumoniae	After Colistin Withdrawal	-	-	+	+	+	-	-	-	-	+	+	-	-	-	-	+	-	-	-	-	+	-	-	-	+	-	+	-	+	-	-	+	-	+	-	-	-	+	+	-	-	-	-	-	-	-	-
SCPKp71	Klebsiella pneumoniae	After Colistin Withdrawal	-	-	+	+	+	-	-	-	+	-	+	-	-	+	-	+	-	-	-	-	+	-	-	-	-	-	+	-	-	-	-	-	-	+	-	+	+	-	+	-	+	-	-	-	-	-	-
SCPKp72	Klebsiella pneumoniae	After Colistin Withdrawal	-	-	+	+	+	-	-	-	+	-	+	-	-	+	-	+	-	-	-	-	+	-	-	-	-	-	+	-	-	-	-	-	-	+	-	+	+	-	+	-	+	-	-	-	-	-	-
SCPEc73	Escherichia coli	After Colistin Withdrawal	+	-	+	-	-	-	-	-	+	+	+	+	-	-	-	+	-	-	-	-	-	-	-	-	+	-	+	-	-	-	-	-	-	+	-	-	-	-	+	-	-	-	-	-	-	-	-
SCPKp74	Klebsiella pneumoniae	After Colistin Withdrawal	-	+	+	+	+	-	-	-	+	+	-	-	-	-	-	+	-	-	-	+	+	-	-	-	+	-	+	-	-	-	-	-	-	+	+	-	-	-	-	+	-	-	-	-	+	-	-
SCPEc75	Escherichia coli	After Colistin Withdrawal	-	-	+	+	-	-	-	-	-	-	-	-	-	-	-	-	-	-	-	-	+	-	-	-	-	-	-	-	-	-	-	-	-	-	-	-	-	-	-	-	-	-	-	-	-	-	-
SCPEc76	Escherichia coli	After Colistin Withdrawal	-	+	-	-	-	+	+	+	-	-	+	-	-	-	-	-	-	-	+	+	-	-	-	-	-	-	+	-	-	-	-	-	+	+	+	-	-	-	-	+	-	-	-	-	-	+	-
SCPEc77	Escherichia coli	After Colistin Withdrawal	-	-	-	-	-	-	+	-	-	-	-	-	-	-	-	-	-	-	-	-	-	-	-	-	-	-	-	-	-	-	-	-	+	-	-	-	-	-	-	-	-	-	-	-	-	-	-
SCPEc79	Escherichia coli	After Colistin Withdrawal	-	-	-	-	-	-	-	-	-	-	-	-	-	-	-	-	-	-	-	-	-	-	-	-	-	-	-	-	-	-	-	-	-	-	-	-	-	-	-	-	-	-	-	-	-	-	-
"+" means positive and "-" means negative. The presence of antibiotic resistance genes was identified using ResFinder (v.3.2) with 90% identity.
[truncated: 24 more columns]
