# Supplementary material for: Withdrawal of Colistin Reduces Incidence of mcr-1-Harboring IncX4-Type Plasmids but Has Limited Effects on Unrelated Antibiotic Resistance
Source: Pathogens. 2021 Aug 12;10(8):1019. doi: 10.3390/pathogens10081019 (PMC8398929; doi:10.3390/pathogens10081019)
Supplement: Supplementary file 1 [file pathogens-10-01019-s001.zip › pathogens-1273897 - Table S5 (xml).xlsx]

## Sheet: Table S5
Table S5. Detected replicon types in genome sequences of 17 Klebsiella pneumoniae and 23 Escherichia coli isolates from pig feces.
Isolates	Species	Sampling Time	Col(MG828)	Col(pHAD28)	Col44I	Col44II	ColE1	ColpVC	ColRI	IncC	IncFIA	IncFIA(HI1)	IncFIB(AP1918)	IncFIB(H89-PhagePlasmid)	IncFIB(K)	IncFIB(K)(pCAV199-114)	IncFIB(pLF82-PhagePlasmid)	IncFIB(pNDM-Mar)	IncFIB(pQil)	IncFIC(FII)	IncFII	IncFII(K)	IncFII(pHN7A8)	IncFII(pKP91)	IncHI1B(pNDM-MAR)	IncHI2	IncHI2A	IncI1-I(Gamma)	IncN	IncP1	IncQ1	IncR	IncX1	IncX3	IncX4	IncY
SCPKp1	Klebsiella pneumoniae	Before Colistin Withdrawal	-	+	-	-	-	+	+	-	-	-	-	-	+	-	-	+	-	-	-	+	-	-	+	-	-	-	-	-	-	-	-	-	+	-
SCPEc2	Escherichia coli	Before Colistin Withdrawal	-	-	+	-	-	+	-	-	-	-	-	+	-	-	-	-	-	-	-	-	-	-	-	+	+	-	-	-	-	+	-	-	+	+
SCPKp3	Klebsiella pneumoniae	Before Colistin Withdrawal	-	-	+	-	-	+	-	-	-	-	-	-	-	+	-	-	-	-	-	+	-	-	-	-	-	-	-	-	+	-	-	-	+	-
SCPEc5	Escherichia coli	Before Colistin Withdrawal	-	-	-	-	-	-	-	-	-	-	-	-	+	-	-	-	-	-	-	-	-	-	-	+	+	-	-	-	-	-	-	-	-	-
SCPKp6	Klebsiella pneumoniae	Before Colistin Withdrawal	-	-	-	-	-	-	-	-	-	-	-	-	-	+	-	-	-	-	-	+	-	-	-	-	-	-	-	-	-	-	-	-	+	-
SCPEc7	Escherichia coli	Before Colistin Withdrawal	-	-	-	-	-	-	-	-	-	-	-	-	-	-	-	-	-	-	-	-	+	-	-	-	-	-	-	-	-	-	+	-	+	+
SCPKp8	Klebsiella pneumoniae	Before Colistin Withdrawal	-	-	-	-	-	-	-	-	-	-	-	-	-	+	-	-	-	-	-	+	-	-	+	-	-	-	-	-	-	-	-	-	+	-
SCPEc9	Escherichia coli	Before Colistin Withdrawal	-	-	-	-	-	-	-	-	-	-	-	+	-	-	-	-	-	-	-	-	+	-	-	+	+	-	-	-	-	-	+	-	-	-
SCPKp10	Klebsiella pneumoniae	Before Colistin Withdrawal	-	-	-	-	-	-	-	-	-	+	-	-	-	+	-	-	-	-	-	-	-	-	-	-	-	-	-	-	-	+	-	-	-	-
SCPKp11	Klebsiella pneumoniae	Before Colistin Withdrawal	-	-	-	-	-	-	-	-	-	+	-	-	-	-	-	-	-	-	-	-	-	-	-	-	-	-	-	-	-	+	-	-	+	-
SCPKp12	Klebsiella pneumoniae	Before Colistin Withdrawal	-	-	-	-	-	-	-	-	-	+	-	-	-	-	-	-	-	-	-	-	-	-	-	-	-	-	-	-	-	+	-	-	-	-
SCPKp13	Klebsiella pneumoniae	Before Colistin Withdrawal	-	-	-	-	-	+	-	-	-	-	-	-	-	+	-	-	-	-	-	+	-	-	-	-	-	-	-	-	+	-	-	-	+	-
SCPEc14	Escherichia coli	Before Colistin Withdrawal	-	-	+	-	-	+	-	-	-	-	+	-	-	-	+	-	-	-	-	-	-	-	-	+	+	-	-	-	-	-	-	-	+	-
SCPEc15	Escherichia coli	Before Colistin Withdrawal	-	+	+	-	-	+	-	-	+	-	+	-	-	-	-	-	-	-	-	-	-	-	-	-	-	-	-	-	-	-	-	-	+	-
SCPEc16	Escherichia coli	Before Colistin Withdrawal	-	-	-	-	-	-	-	-	-	-	-	-	-	-	-	-	-	-	+	-	-	-	-	-	-	-	-	-	-	-	-	-	+	-
SCPEc17	Escherichia coli	Before Colistin Withdrawal	-	-	-	-	-	-	-	-	-	-	+	-	-	-	-	-	-	-	+	-	-	-	-	-	-	-	-	-	-	-	-	-	-	-
SCPEc19	Escherichia coli	Before Colistin Withdrawal	-	-	+	-	-	+	-	-	-	-	+	-	-	-	-	-	-	-	+	-	-	-	-	-	-	-	-	-	-	-	-	-	+	-
SCPEc20	Escherichia coli	Before Colistin Withdrawal	-	+	+	-	-	+	-	-	-	-	+	-	-	-	-	-	-	+	-	-	+	-	-	-	-	-	+	-	-	-	+	-	+	-
SCPEc22	Escherichia coli	Before Colistin Withdrawal	-	+	+	-	-	-	-	-	-	-	-	+	-	-	-	-	-	-	-	-	-	-	-	+	+	-	+	-	-	-	+	-	+	-
SCPEc23	Escherichia coli	Before Colistin Withdrawal	-	-	-	-	-	+	-	-	-	-	-	+	-	-	-	-	-	-	-	-	-	-	-	+	+	-	+	-	-	-	+	-	+	-
SCPEc24	Escherichia coli	Before Colistin Withdrawal	-	+	+	-	-	-	-	-	-	-	-	-	-	-	-	-	-	-	-	-	-	-	-	-	-	-	-	-	-	-	-	-	+	-
SCPEc28	Escherichia coli	Before Colistin Withdrawal	-	-	+	-	-	-	-	-	-	-	-	+	-	-	-	-	-	-	-	-	-	-	-	+	+	-	+	-	-	-	+	-	+	-
SCPEc61	Escherichia coli	After Colistin Withdrawal	-	-	-	-	-	+	-	-	-	-	+	-	-	-	+	-	-	+	-	-	+	-	-	-	-	-	+	-	-	-	+	-	-	-
SCPKp62	Klebsiella pneumoniae	After Colistin Withdrawal	-	-	+	-	-	-	-	-	-	-	-	-	-	-	-	-	-	-	-	-	-	-	-	-	-	-	-	+	-	-	-	-	-	-
SCPEc63	Escherichia coli	After Colistin Withdrawal	-	-	-	-	-	-	-	-	-	-	-	-	-	-	-	-	-	-	-	-	-	-	-	-	-	+	-	-	+	-	-	-	-	-
SCPEc64	Escherichia coli	After Colistin Withdrawal	-	-	-	+	-	-	-	-	-	-	+	-	-	-	-	-	-	+	-	-	-	-	-	-	-	-	-	-	-	-	-	-	-	-
SCPEc65	Escherichia coli	After Colistin Withdrawal	-	-	-	-	-	-	-	-	-	-	+	-	-	-	-	-	-	+	-	-	-	-	-	-	-	-	-	-	-	-	-	-	-	-
SCPKp66	Klebsiella pneumoniae	After Colistin Withdrawal	-	-	-	-	-	-	-	-	-	-	-	-	+	-	-	+	-	-	-	+	-	-	+	-	-	-	-	-	-	+	-	-	-	-
SCPKp67	Klebsiella pneumoniae	After Colistin Withdrawal	-	+	-	+	-	-	-	-	-	-	-	-	-	-	-	+	-	-	-	-	-	-	+	-	-	-	-	-	+	+	-	-	-	-
SCPKp68	Klebsiella pneumoniae	After Colistin Withdrawal	-	-	+	+	-	-	-	-	-	+	-	-	+	-	-	+	+	-	-	-	+	+	+	-	-	-	-	-	-	+	-	-	-	-
SCPKp69	Klebsiella pneumoniae	After Colistin Withdrawal	-	-	-	-	-	-	-	-	-	-	-	-	+	-	-	+	-	-	-	+	-	-	+	-	-	-	-	-	+	+	-	-	-	-
SCPKp70	Klebsiella pneumoniae	After Colistin Withdrawal	+	-	-	-	-	-	-	-	-	-	-	-	+	-	-	+	-	-	-	-	-	+	+	-	-	-	-	-	-	+	-	-	-	-
SCPKp71	Klebsiella pneumoniae	After Colistin Withdrawal	-	+	-	+	-	-	-	-	-	-	-	-	+	-	-	+	-	-	-	+	-	-	+	-	-	-	-	-	+	+	-	-	-	-
SCPKp72	Klebsiella pneumoniae	After Colistin Withdrawal	-	+	-	+	-	-	-	-	-	-	-	-	+	-	-	+	-	-	-	+	-	-	+	-	-	-	-	-	+	+	-	-	-	-
SCPEc73	Escherichia coli	After Colistin Withdrawal	-	+	-	+	-	-	-	+	+	-	+	-	-	-	-	+	-	-	+	+	-	-	+	-	-	-	-	-	-	-	-	-	+	-
SCPKp74	Klebsiella pneumoniae	After Colistin Withdrawal	-	-	+	-	-	-	-	-	-	-	-	-	+	-	-	-	-	-	-	+	-	-	-	-	-	-	-	-	-	+	+	-	-	-
SCPEc75	Escherichia coli	After Colistin Withdrawal	-	-	-	-	-	-	-	-	-	-	-	-	-	-	-	-	-	-	-	-	-	-	-	-	-	-	-	-	-	-	-	-	-	-
SCPEc76	Escherichia coli	After Colistin Withdrawal	-	-	-	-	-	-	-	-	-	-	-	-	-	-	-	-	-	-	-	-	-	-	-	-	-	-	-	-	-	+	+	+	-	-
SCPEc77	Escherichia coli	After Colistin Withdrawal	-	-	+	-	+	-	-	-	-	-	-	-	-	-	-	-	-	-	-	-	-	-	-	-	-	-	-	-	-	-	-	-	-	+
SCPEc79	Escherichia coli	After Colistin Withdrawal	-	-	-	-	-	-	-	-	-	-	-	-	-	-	-	-	-	-	-	-	-	-	-	-	-	-	-	-	-	-	-	-	-	-
"+" means positive and "-" means negative. The presence of replicon types was identified using PlasmidFinder (v.2.0).
